# Supplementary material for: Vitronectin Levels in the Plasma of Neuroblastoma Patients and Culture Media of 3D Models: A Prognostic Circulating Biomarker?
Source: Int J Mol Sci. 2024 Aug 10;25(16):8733. doi: 10.3390/ijms25168733 (PMC11354570; doi:10.3390/ijms25168733)
Supplement: Supplementary file 1 [file ijms-25-08733-s001.zip]

Archive with 1 entries (1 files):
- ijms-3122857-supplementary.pdf
